# Supplementary material for: The Efficacy of Stem Cells in Wound Healing: A Systematic Review
Source: Int J Mol Sci. 2024 Mar 5;25(5):3006. doi: 10.3390/ijms25053006 (PMC10931571; doi:10.3390/ijms25053006)
Supplement: Supplementary file 1 [file ijms-25-03006-s001.zip › Supplementary S2.xlsx]

## Sheet: Sheet1
author	Covidence #	Study	Title	Authors	Abstract	Intervention	Allogenic/autologous	Treatment / follow up time	Number of patients/groups	Patients/wound type	Results	Adverse events	Conclusion	DOI
Banu	#6358	Renner 2009	Transplantation of chronic wounds with epidermal sheets derived from autologous hair follicles--the Leipzig experience	Renner, R.; Harth, W.; Simon, J. C.	BACKGROUND: An increasing number of chronic wounds in our society require strategies to improve wound healing and wound closure. One of several options is skin transplantation. In this article, we focus on the transplantation of tissue engineered autologous epidermal sheets derived from outer root sheath (ORS) cells of the patients' hair. PATIENTS AND METHODS: Out of the stem cells of the ORS of …	Transplantation of tissue-engineered autologous epidermal sheets derived from outer root sheath (ORS) cells of patients' hair	autologous	12 weeks	23 patients, including 18 with therapeutic improvement and 5 without improvement, were retrospectively analyzed. effect of a single transplantation in a selected ulcer per patient.	patients whose ulcers had not shown any improvement despite more than 6 months of intensive wound care and sufficient compression therapy with underlying average three comorbidities with relevance to ulcer pathogenesis or ulcer healing, for example diabetes mellitus, immobility or history of relevant thrombosis	Responder patients (n = 18) showed a total wound reduction of 23%, while a subgroup of patients with ulcer area < 25 cm2 (n = 12) exhibited a remarkable improvement of 64%. Complete wound closure after a single transplantation was achieved in 33% (n = 4) cases within this subgroup.	none	Significant wound closure rate if wound area less than 5 cm2	10.1111/j.1742-481X.2009.00609.x
Banu	#152	Raposio 2016	Adipose-derived Stem Cells Added to Platelet-rich Plasma for Chronic Skin Ulcer Therapy	Raposio, E.; Bertozzi, N.; Bonomini, S.; Bernuzzi, G.; Formentini, A.; Grignaffini, E.; Pio Grieco, M.	INTRODUCTION: Adipose-derived stem cells (ASCs) hold great promise for regenerative medicine applications due to their ability to promote the healing process through in situ differentiation and secretion of paracrine factor. The aim of this paper is to present a clinical adjunct for chronic skin wound therapy based on ASCs added to platelet-rich plasma (PRP), to obtain an enhanced PRP (e-PRP). MA…	Adipose-derived stem cells (ASCs) combined with platelet-rich plasma (PRP)	autologous	18 months	Control Group: 24 patients with 31 chronic skin ulcers received standard wound care. Experimental Group: 16 patients with 21 chronic skin ulcers received standard wound care and one e-PRP injection.	Chronic skin ulcers	Wound closure rates were significantly different between groups (P = 0.0257), with faster recovery (0.2287 cm x day) in the e-PRP group compared to standard care (0.0890 cm x day). e-PRP significantly enhanced wound closure rates without serious complications.	none	No difference in wound closure rate, however significant faster wound closure in PRP group	PMID: 27071140.
Banu	#296	Mrozikiewicz-Rakowska 2023	Allogenic Adipose-Derived Stem Cells in Diabetic Foot Ulcer Treatment: Clinical Effectiveness, Safety, Survival in the Wound Site, and Proteomic Impact	Mrozikiewicz-Rakowska, B.; Szabłowska-Gadomska, I.; Cysewski, D.; Rudziński, S.; Płoski, R.; Gasperowicz, P.; Konarzewska, M.; Zieliński, J.; Mieczkowski, M.; Sieńko, D.; Grzela, T.; Noszczyk, M.; Paleska, B.; Czupryniak, L.; Lewandowska-Szumiel, M.	Although encouraging results of adipose-derived stem cell (ADSC) use in wound healing are available, the mechanism of action has been studied mainly in vitro and in animals. This work aimed to examine the safety and efficacy of allogenic ADSCs in human diabetic foot ulcer treatment, in combination with the analyses of the wound. Equal groups of 23 participants each received fibrin gel with ADSCs …	Allogenic adipose-derived stem cells (ADSCs)	allogenic	7 weeks	Participants were divided into two equal groups, with one group receiving fibrin gel with ADSCs, and the other receiving fibrin gel alone. 46 participants with diabetic foot ulcers, with 23 individuals in each group. Clinical effects were assessed at four time points: days 7, 14, 21, and 49.	Chronic diabetic foot ulcers	The group receiving fibrin gel with ADSCs showed a greater reduction in wound size at all time points, significantly on days 21 and 49. . The time to achieve a 50% reduction in wound size was significantly shorter in patients who received ADSCs. Seven patients treated with ADSCs achieved complete healing compared to one patient without ADSCs.	none	The time to 50% reduction in the size of the wound in the group receiving fibrin gel was 25.5 ± 4.2 days and in the ADSC-group it was 17.6 ± 1.5 days (p = 0.029).	10.3390/ijms24021472
Banu	#1977	Zhou 2022	Efficacy of Human Adipose Derived Mesenchymal Stem Cells in Promoting Skin Wound Healing	Zhou, L.; Wang, H.; Yao, S.; Li, L.; Kuang, X.	BACKGROUND: The aim of this pilot clinical study is to evaluate the efficacy of human adipose derived mesenchymal stem cells (HAMSCs) treatment for the wound healing with patients. METHODS: This study was a clinical trial to investigate the efficacy of human adipose derived mesenchymal stem cells treatment for the wound healing with patients. 346 patients with skin wounds attending the central ho…	Human adipose derived mesenchymal stem cells	not clear	10 days	146 (human adipose derived mesenchymal stem cells for each 10 cm2 of wound 150 (control group, saline). acute wounds (burns or crush wounds).	acute wounds (burns or crush wounds).	The rate of wound healing significantly increased (P=0.008). granulation tissue coverage rate and thickness of granulation tissue in experimental group were 32.6 ± 10.1% and 3.47 ± 0.84 mm (P < 0.05).	none	HAMSCs treatment could promote wound healing in patients, such as the granulation tissue coverage rate, the healing rate, and thickness of granulation tissue without adverse events.	10.1155/2022/6590025
Banu	#1982	Alinda 2023	The efficacy of topical adipose mesenchymal stem cell-conditioned medium versus framycetin gauze dressing in chronic plantar ulcer of leprosy: A randomized controlled trial	Alinda, M. D.; Christopher, P. M.; Listiawan, M. Y.; Endaryanto, A.; Suroto, H.; Rantam, F. A.; Hendradi, E.; Notobroto, H. B.; Prakoeswa, C. R. S.	Background Wound healing shows a unique interaction of several cells, growth factors and cytokines. The healing of chronic plantar ulcer of leprosy is influenced by various factors, one of which is the concentration of growth factors and cytokines related to the pathogenesis of impaired wound healing. Growth factors and cytokines can be found in the secretome of adipose mesenchymal stem cells. Ai…	human amniotic membrane-mesenchymal stem cell conditioned medium only, human amniotic membrane-mesenchymal stem cell conditioned medium + vitamin C and human amniotic membrane-mesenchymal stem cell conditioned medium +Vitamin E	allogeneic (amniotic membrane)	8 weeks	Parallel designs in 22 subjects in each of the three treatment groups. The subjects were leprosy patients with chronic plantar ulcer of leprosy of >6 weeks, an ulcer depth of <0.5 cm, and a maximum injury area of 9 cm2 who did not consume systemic corticosteroids in the last 2 weeks. Compared 3 different groups, group 1 treated with human amniotic membrane-mesenchymal stem cell conditioned medium…	Chronic plantar ulcer of leprosy	Group receiving human amniotic membrane-mesenchymal stem cell conditioned medium+ Vitamin E showed the best outcomes with wound healing. All groups showed good clinical outcomes: 21 ulcers (98.5%) improved in group 1, 22 (100%) improved in group 3 with no worsening ulcers, and 22 (100%) improved in group 2. There was a trend for decreasing ulcer width and depth in groups 2 and 3 per week.	none	human amniotic membrane-mesenchymal stem cell conditioned medium application to chronic plantar ulcer of leprosy with a better outcomes in gorups adjuvantly applied vitamin E and C, with Vitamin E group showing significant improvement compared to other groups.	10.25259/ijdvl_784_2021
Banu	#3508	Uzun 2021	Intralesional allogeneic adipose-derived stem cells application in chronic diabetic foot ulcer: Phase I/2 safety study	Uzun, E.; Güney, A.; Gönen, Z. B.; Özkul, Y.; Kafadar İ, H.; Günay, M.; Mutlu, M.	BACKGROUND: Impaired wound healing is a major cause of morbidity in diabetic patients by causing chronic ulcers. This study aimed to investigate the safety and outcomes after intralesional allogeneic adipose-derived mesenchymal stem cells injection in chronic diabetic foot ulcers. METHODS: Twenty patients (12 male and eight female) were involved in the study. We randomized the patients into two g…	Intralesional injection of allogeneic adipose-derived mesenchymal stem cells	allogenic	43.4 +/- 8.7 months	N = 20; chronic diabetic foot ulcers (12 male, 8 female).	Chronic diabetic foot ulcers	Wound closure was achieved in 17 of 20 lesions (9 lesions in the study group, 8 lesions in the control group). Mean time to wound closure was significantly shorter in the study group (31.0 + 10.7 days) compared to the control group (54.8 + 15.0 days) (p = 0.002). Three patients underwent minor amputations (1 in the study group, 2 in the control group, p = 0.531). Significant differences between g…	none	Intralesional allogeneic adipose-derived mesenchymal stem cells injection, combined with standard diabetic wound care, was deemed a safe and effective method, contributing positively to the wound-healing time in chronic diabetic foot ulcers.	10.1016/j.fas.2020.08.002
Banu	#3696	Tarallo 2018	Liposuction Aspirate Fluid Adipose-Derived Stem Cell Injection and Secondary Healing in Fingertip Injury: A Pilot Study	Tarallo, M.; Fino, P.; Ribuffo, D.; Casella, D.; Toscani, M.; Spalvieri, C.; Lattanzi, W.; Di Taranto, G.	BACKGROUND: Although fingertip injuries account for a high proportion of trauma patients, the correct surgical approach is still debated. The authors compared the traditional conservative approach and a new treatment based on the injection of liposuction aspirate fluid. METHODS: Forty consecutive patients with a fingertip injury were dichotomized into group A (control group; conservative approach…	Liposuction Aspirate Fluid Adipose-Derived Stem Cell Injection	autologous	6th and 12th months	40 consecutive patients with a fingertip injury were dichotomized into group A (control group: conservative approach) and B (treatment group). Group B underwent liposuction, followed by filtration of the lipoaspirate in a closed device (MyStemEvo®kit), allowing the nonenzymatic separation of LAF, which was then injected at injured sites	Digital ulcers in fingertip injuries	Treatment group achieved shorter time to complete wound closure (p<0.05), treatment arm greater aesthetics and disability outcome and lower pain scores	none	The average number of days for healing was 22,3 days in group B and 24,9 in group A (p<0,05). The 85% of the patients of group B and the 67% of group A scored normal to diminished superficial sensibility (p<0,05). Group A pointed higher pain and cold intolerance scores (p<0,05). The treatment group scored greater aesthetic and disabilities outcome results (p<0,05). The yield of cell isolation was…	10.1097/prs.0000000000004506
Banu	#3748	Cai 2023	Long-term follow-up and exploration of the mechanism of stromal vascular fraction gel in chronic wounds	Cai, Y.; Zhang, F.; Feng, J.; Wu, B.; Li, H.; Xiao, S.; Lu, F.; Wei, Z.; Deng, C.	BACKGROUND: Chronic refractory wounds easily relapse and seriously affect the patients' quality of life. Previous studies have shown that stromal vascular fraction gel (SVF-gel) significantly promotes the early healing of chronic wounds; however, the mechanisms of SVF-gel function per se remain unclear, and a long-term follow-up is lacking. This study aims to explore the mechanisms of SVF-gel pro…	Autologous stromal vascular fraction gel (SVF-gel) transplantation	autologous	2-6 years	20 patients with chronic wounds treated with autologous SVF-gel transplantation from March 2016 to September 2019.	Chronic skin ulcers	All patients achieved 100% wound closure, with an average time of 28.3 + 9.7 days. The follow-up period ranged from 2 to 6 years, and no wound recurrence was observed. In vitro, SVF-gel conditioned medium (CM) demonstrated higher concentrations of epidermal growth factor and transforming growth factor 31 in serum-free and serum-deprivation conditions compared to a 10% fetal bovine serum (FBS) mic…	none	All patients had 100% wound closure eventually, and the average time to complete closure was 28.3±9.7 days. The time of follow-up ranged from 2 to 6 years, and there was no wound recurrence.	10.1186/s13287-023-03389-2
Banu	#4760	Zollino 2019	A phase II randomized clinical trial for the treatment of recalcitrant chronic leg ulcers using centrifuged adipose tissue containing progenitor cells	Zollino, I.; Campioni, D.; Sibilla, M. G.; Tessari, M.; Malagoni, A. M.; Zamboni, P.	BACKGROUND AIMS: Preclinical and observational reports indicate that adipose tissue (AT) is a safe and promising tool to treat non-healing venous leg ulcers (VLUs). METHODS: From an initial cohort of 38 patients, 16 patients affected by non-healing VLUs were randomly allocated to the experimental arm (5 men and 3 women) and control arm (5 men and 3 women). In the experimental arm, wounds were tre…	Centrifuged adipose tissue (CAT), along with debridement, advanced dressings, and compression.	autologous	24 weeks	8 - experimental arm (receiving CAT treatment), 8- control arm (without CAT treatment)	Chronic venous leg ulcers	Healing Time: Significantly faster healing time was observed in the experimental arm (17.5 + 7.0 weeks) compared to the control arm (24.5 ‡ 4.9 weeks). Pain (Evaluated by Numeric Rating Scale NRS): NRS dropped significantly in the experimental arm (2.7 + 2.0) compared to the control group (6.6 + 3.0) after the first week. Complete Wound Healing at 24 Weeks (Margolis Index): No significant differe…	none	CAT is safe and may accelerate healing time in VLUs as well as reduce wound pain. The percentage of CD34+/ CD45_x0001_ cells in stromal vascular fraction (SVF) seems to be a predictive biomarker of successful CAT treatment in these patients.	10.1016/j.jcyt.2018.10.012
Banu	#4922	Moon 2019	Potential of Allogeneic Adipose-Derived Stem Cell-Hydrogel Complex for Treating Diabetic Foot Ulcers	Moon, K. C.; Suh, H. S.; Kim, K. B.; Han, S. K.; Young, K. W.; Lee, J. W.; Kim, M. H.	Mesenchymal stem cells (MSCs) may hold great promise for treating diabetic wounds. However, it is difficult for a clinician to use MSCs because they have not been commercialized. Meanwhile, a new commercial drug that contains adipose-derived stem cells (ASCs) has been developed. The purpose of this study was to examine the potential of allogeneic ASC sheets for treating diabetic foot ulcers. Fift…	Allogeneic adipose-derived stem cell (ASC) sheets. Allogeneic ASC sheets or polyurethane film were applied weekly for up to 12 weeks.	allogenic	12 weeks	Fifty-nine patients with diabetic foot ulcers were randomized, with 30 in the ASC treatment group and 29 in the control group.	for treating diabetic foot ulcers, comparing them to a control group treated with polyurethane film.	The treatment group showed a higher rate of complete wound closure, with 73% at week 8 and 82% at week 12, compared to 47% and 53% in the control group, respectively. The Kaplan-Meier median times to complete closure were 28.5 days for the treatment group and 63.0 days for the control group.	none	Complete wound closure was achieved for 82% in the treatment group and 53% in the control group at week 12. The Kaplan-Meier median times to complete closure were 28.5 and 63.0 days for the treatment group and the control group, respectively. There were no serious adverse events related to allogeneic ASC treatment. Thus, allogeneic ASCs might be effective and safe to treat diabetic foot ulcers.	10.2337/db18-0699
Banu	#6289	Stessuk 2020	A topical cell therapy approach for diabetic chronic ulcers: Effects of mesenchymal stromal cells associated with platelet-rich plasma	Stessuk, T.; Ribeiro-Paes, J. T.; Colpas, P. T.; Martins Alves, P. C.; Rehder, J.; Bosnardo, C. A. F.; Guillaumon, A. T.; Forte, A.; Puzzi, M. B.		Biomembrane composed of autologous mesenchymal stromal cells (MSCs) and platelet-rich plasma (PRP)	autologous	90 days	Six diabetic patients with chronic wounds lasting more than 6 months were included in the study. Each patient underwent adipose tissue collection for MSC isolation and blood collection for PR preparation. The biomembrane of MSCs and PRP was topically applied to each chronic wound.	for treating chronic wounds in diabetic patients.	granulation tissue formation began 7 days after the application of the biomembrane. Among the treated lesions, 5 out of 9 achieved total re-epithelialization, and the mean wound healing rate (WHR) after 90 days was 74.55% (+32.55%). No observed cicatricial hypertrophy or retraction occurred. The study concluded that topical therapy with MSCs associated with PRP was well-tolerated and contributed …	none	There was granulation tissue formation starting from 7 days after topical application. Total re-epithelialization occurred in 5 of the 9 lesions treated, and the mean wound healing rate (WHR) was 74.55% (±32.55%) after 90 days. No cicatricial hypertrophy or retraction was observed.	10.1111/jocd.13321
Banu	#6398	Carstens 2021	Treatment of chronic diabetic foot ulcers with adipose-derived stromal vascular fraction cell injections: Safety and evidence of efficacy at 1 year	Carstens, M. H.; Quintana, F. J.; Calderwood, S. T.; Sevilla, J. P.; Ríos, A. B.; Rivera, C. M.; Calero, D. W.; Zelaya, M. L.; Garcia, N.; Bertram, K. A.; Rigdon, J.; Dos-Anjos, S.; Correa, D.	Diabetes affects multiple systems in complex manners. Diabetic foot ulcers (DFUs) are a result of diabetes-induced microarterial vessel disease and peripheral neuropathy. The presence of arteriosclerosis-induced macroarterial disease can further complicate DFU pathophysiology. Recent studies suggest that mesenchymal stromal cell therapies can enhance tissue regeneration. This phase I study was de…	Local injections of autologous adipose derived stromal vascular fraction (SVF) cells. The SVF cells, derived from the patient's own adipose tissue, were injected into the ulcer bed and periphery, as well as along the pedal arteries. Treatment with 30 X 10^6 SVF cells.	autologous	12 months	63 patients with type 2 diabetes who had chronic DFUs and were considered candidates for amputation.	Chronic diabetic foot ulcers	Ulcer Closure: At 6 months, 51 subjects had 100% DFU closure, and 8 subjects had ≥75% closure. At 12 months, 50 subjects had 100% DFU healing, and 4 subjects had ≥85% healing. Three subjects had early amputations, and one subject died between the 6and 12-month follow-up visits. However, no deaths were attributed to the intervention. Long-term Follow-up: Five subjects died between the 6and 12-mont…	none	t SVF can be safely used to treat chronic DFU, with evidence of efficacy (wound healing) and mechanisms of action that include vascular repair and/or angiogenesis.	10.1002/sctm.20-0497
Banu	#6404	Han 2010	The treatment of diabetic foot ulcers with uncultured, processed lipoaspirate cells: a pilot study	Han, S. K.; Kim, H. R.; Kim, W. K.	Human processed lipoaspirate (PLA) cells are relatively easy to obtain in large quantities without cell culture. The purpose of this study was to present the possibility of using uncultured PLA cell autografts for the treatment of diabetic ulcers. An in vitro study was designed initially to determine the effect of PLA cell autografts on the proliferation and collagen synthesis of diabetic fibrobl…	Uncultured processed lipoaspirate (PLA) cell autografts	autologous		26 - PLA cell treatment group), 26 - control group	Chronic diabetic foot ulcers	100% of PLA cell-treated group achieved complete healing, compared to 62% in the control group. PLA cell treatment also showed superior healing time.	none	Uncultured PLA cell autografts demonstrated stimulation of diabetic fibroblast activity in vitro and proved to be a simple and effective treatment for achieving complete healing in diabetic ulcers in the clinical study, with superior outcomes compared to the conventional method. No adverse events related to the treatment were reported.	10.1111/j.1524-475X.2010.00593.x
Banu	#6406	Deng 2018	Treatment of human chronic wounds with autologous extracellular matrix/stromal vascular fraction gel: A STROBE-compliant study	Deng, C.; Wang, L.; Feng, J.; Lu, F.	Stem cell therapy is considered as the most promising treatment for chronic wounds. Extracellular matrix/stromal vascular fraction gel (ECM/SVF gel), an adipose-derived stem cell-based cytotherapy, has shown healing potential in experimental wounds in animal models. However, the effects of ECM/SVF gel on human chronic wounds have not been investigated. The aim of the present study is to investiga…	Autologous extracellular matrix/stromal vascular fraction gel	autologous	2 weeks	10 (ECM/SVF gel) vs. 10 (NPWT)	Chronic skin ulcers - 9 venous stasis ulcers, 5 traumatic infections, 3 diabetic ulcers, 2 scar ulcers, and 1 sarcoidosis	healing rate 34.55% ± 11.18% vs. 10.16% ± 2.67% ECM/SVF gel can exert a therapeutic effect on human chronic wounds, attributed to a favorable immunomodulatory effect, increased collagen accumulation, and improved neovascularization	none	ECM/SVF gel can exert a therapeutic effect on human chronic wounds, which is likely attributed to a favorable immunomodulatory effect, increased collagen accumulation, and improved neovascularization. This therapy is simple, safe, and minimally invasive but should be further improved in terms of the establishment of a standard treatment scheme	10.1097/md.0000000000011667
Banu	#7688	Khalil 2017	Autologous adipose-derived mesenchymal stem cells embedded in platelet-rich fibrin for skin tissue engineering and wound healing	Khalil, C.; Azar, A.; Salameh, R.; Ibrahim, A.	INTRODUCTION: Autologous adipose-derived mesenchymal stem cells (ADMSCs) embedded in platelet-rich fibrin (PRF) promote healing in different types of wounds. By avoiding the needle-related complications, PRF-embedded autologous ADMSCs graft provides a new effective stem cell-based therapeutic strategy for wound healing. Material and METHODS: Adult male (Age ≤75yo) were equally divided (n = 5 per …	Conventional treatment with autologous adipose-derived mesenchymal stem cells (ADMSC) embedded in platelet-rich fibrin (PRF) along with pure PRF injections.	autologous	8 weeks	10 patients with open diabetic foot ulcers (DFU). Group A: PRF alone. Group B: ADMSC embedded in PRF.	Chronic diabetic foot ulcers	Healing index comparison between Group A and Group B. Promising results observed in Group B, indicating improved healing.	none	mesenchymal stem cells derived from adipose tissue and their secretions embedded in PRF potentially appear to have a major role in wound healing in DFU.	doi: 10.4236/ojrm.2021.102002 (https://doi.org/10.4236/ojrm.2021.102002).
Banu	#8123	DelPapa 2014	Regional implantation of adipose tissue-derived cells induces a prompt healing of long-lasting indolent digital ulcers in patients with systemic sclerosis	Del Papa, N.; Di Luca, G.; Sambataro, D.; Zaccara, E.; Maglione, W.; Gabrielli, A.; Fraticelli, P.; Moroncini, G.; Beretta, L.; Santaniello, A.; Vitali, C.	Background/Purpose: Fingertip digital ulcers (DUs) are a rather frequent and invalidating complication in the course of systemic sclerosis (SSc), often showing a very slow or null tendency to heal, and causing intense local pain. Furthermore, most of the commonly used systemic and local therapeutic procedures have demonstrated to be scarcely or totally inadequate to induce a rapid healing in the …	Intralesiona injection, at the basis of the corresponding finger, of 0.5–1 ml of autologous ADSC fractions, separated by centrifugation of adipose tissue collected through liposuction from subcutaneous abdominal fat	autologous	6 months	Fifteen patients with SSc having a long-lasting DU in only one fingertip who were unresponsive to intensive systemic and local treatment were enrolled in the study. The grafting procedure consisted of the injection, at the basis of the corresponding finger, of 0.5–1 ml of autologous ATDC fractions, separated by centrifugation of adipose tissue collected through liposuction from subcutaneous abdom…	Chronic digital ulcers in the setting of CREST/systemic sclerosis	All ulcers healed. The mean time to healing of the cardinal ulcer was 4.23 weeks (range 2–7). The result was maintained during the following 6-month period, and no new DUs appeared in any one of the treated patients. One week after transplantation, pain in the treated fingers was slightly relieved, while significant pain relief occurred during the next weeks of observation (with respect to the ba…	none	intralesional autologous ADSCs led healing to treatment resistant ulcers in CREST/SSc, reduced pain, improved cosmesis and disability, increased capillary density and decreased arterial resistance.	10.1002/art.38914
Banu	#9712	Nilforoushzadeh 2020	Engineered skin graft with stromal vascular fraction cells encapsulated in fibrin–collagen hydrogel: A clinical study for diabetic wound healing	Nilforoushzadeh, M.A.; Sisakht, M.M.; Amirkhani, M.A.; Seifalian, A.M.; Banafshe, H.R.; Verdi, J.; Nouradini, M.	Despite the abundance of skin substitutes in the worldwide market, major hurdles in developing more complex tissues include the addition of skin appendages and vascular networks as the most important structure. The aim of this research was a clinical feasibility study of a novel prevascularized skin grafts containing the dermal and epidermal layer using the adipose stromal vascular fraction (SVF)…	Prevascularized skin grafts containing dermal and epidermal layers, utilizing the adipose stromal vascular fraction (SVF)-derived endothelial cell population for vascular network regeneration.	autologous		The intervention group consisted of five human subjects with diabetic wounds, receiving prevascularized hydrogel skin grafts. The control group comprised five patients receiving nonvascularized skin grafts.		hydrogel for biological compatibility and cell proliferation, migration, and vitality. The prevascularized hydrogel, when transplanted, demonstrated a significant increase in skin thickness and density in the vascular beds of the hypodermis compared to the control group. No significant macroscopic differences were observed between the intervention and control groups. The preliminary data suggeste…	none	Mesenchymal stem cells entrapped in fibrin hydrogel induce neovascularization, modulate This article is protected by copyright. All rights reserved. inflammation and accelerate the wound healing process	10.1002/term.3003
Banu	#12336	Luo 2014	The effect of conditioned media of adipose-derived stem cells on wound healing after ablative fractional carbon dioxide laser resurfacing	Luo, D.; Zhang, J.; Zhou, B.	To evaluate the benefits of conditioned medium of Adipose-derived stem cells (ADSC-CM) on wound healing after Fractional carbon dioxide laser resurfacing (FxCR) on human skin. Nineteen subjects were treated with FxCR on the bilateral inner arms. ADSC-CM was applied on FxCR site of one randomly selected arm. Transepidermal water loss (TEWL), skin color, and gross-elasticity of FxCR site on both ar…	Nineteen subjects were treated with FxCR on the bilateral inner arms. ADSC-CM was applied on FxCR site of one randomly selected arm. Transepidermal water loss (TEWL), skin color, and gross-elasticity of FxCR site on both arms were measured. Skin samples were taken by biopsy from three subjects 3 weeks after treatment for histopathological manifestations and mRNA expressions of procollagen types I…	autologous	3 weeks	ADSC-CM was topically applied onto FxCR-treated sites of one randomly selected arm for one hour, while FBS free DMEM medium was applied to FxCR-treated sites of the other arm. The dermatological changes: the index of erythema, melanin, TEWL, and elasticity were measured with respective probes: TEWAmeter, Mexameter, and Cutometer (Courage & Khazaka Electronic GmbH, Cologne, Germany) as instructed …	Wound after fraxel laser	The mRNA expression of type III procollagen in ADSC-CM-treated group at 3 weeks posttreatment was 2.6 times of that of the control group.	none	Application of allograft ADSC-CM is an effective method for enhancing wound healing after FxCR, by reducing transient adverse effects such as erythema, hyperpigmentation, and increased TEWL.	10.1038/jid.2014.109
Katie	#412	Kmiecik 2021	Antlerogenic stem cells extract accelerate chronic wound healing: a preliminary study	Kmiecik, J.; Kulus, M. J.; Popiel, J.; Cekiera, A.; Cegielski, M.	BACKGROUND: Chronic wounds constitute a significant medical and social problem. Chronic wound treatment may be supported by various techniques, such as negative pressure therapy, phototherapy or stem cells therapy, yet most of those supporting therapies need more evidence to be used for standard wound care. Current study covers the use of sonicated Antlerogenic Stem Cells (ASC) extract on chronic…	Sonicated Antlerogenic Stem Cells (ASC) extract	Antlerogenic		20 dermatological patients with venous leg ulcers Divided into two groups: one treated with ASC extract and the other without (control group).	Chronic venous leg ulcers	Ki-67 expression and all tested wound healing parameters (including relative and absolute wound decrease, changes in circumference/area ratio) were statistically significantly more favorable in the experimental group. The differences between the groups were statistically significant.			10.1186/s12906-021-03336-9
Katie	#1802	Kim 2020	The effect of human umbilical cord blood-derived mesenchymal stem cell media containing serum on recovery after laser treatment: A double-blinded, randomized, split-face controlled study	Kim, J.; Kim, B.; Kim, S.; Lee, Y. I.; Kim, J.; Lee, J. H.	BACKGROUND: Ablative CO2 fractional laser (AFL) is a common cosmetic procedure to improve skin laxity. However, due to prolonged downtime and the risk of postinflammatory hyperpigmentation, laser-assisted delivery of active ingredients as post-laser treatment has gained interest in past years. Among various active ingredients, human umbilical cord blood-derived mesenchymal stem cells (hUCBMSCs) c…	human umbilical cord blood-derived mesenchymal stem cell media containing serum			23	Laser treatment				10.1111/jocd.13063
Katie	#1860	Tan 2023	Effectiveness of Secretome from Human Umbilical Cord Mesenchymal Stem Cells in Gel (10% SM-hUCMSC Gel) for Chronic Wounds (Diabetic and Trophic Ulcer) - Phase 2 Clinical Trial	Tan, S. T.; Aisyah, P. B.; Firmansyah, Y.; Nathasia, N.; Budi, E.; Hendrawan, S.	BACKGROUND: Chronic wounds carry financial burdens and increase morbidity and mortality, especially in diabetic ulcers and Hansen's Morbus. More than 50% of chronic ulcers are difficult to heal with regular treatment and require new types of therapy such as the use of secretome of human umbilical cord mesenchymal stem cells (SM-hUCMSC). METHODS: This experimental study was carried out to see the …	Topical application of 10% secretome of human umbilical cord mesenchymal stem cells (SM-hUCMSC) gel.			Forty-one patients with chronic ulcers, including diabetic ulcers and Hansen's Morbus.	Chronic Wounds (Diabetic and Trophic Ulcer)	Patients with chronic ulcers showed significant improvement in ulcer length, width, and area after the intervention. Mean ulcer length, width, and area decreased from before interventions to the second follow-up. The change between the beginning and end of the intervention was significant (p value < 0.05).		Topical application of 10% SM-hUCMSC gel has proven effective in accelerating the process of wound healing, particularly in chronic ulcers, with no observed side effects	10.2147/jmdh.S408162
Katie	#1963	Lavery 2014	The efficacy and safety of Grafix(®) for the treatment of chronic diabetic foot ulcers: results of a multi-centre, controlled, randomised, blinded, clinical trial	Lavery, L. A.; Fulmer, J.; Shebetka, K. A.; Regulski, M.; Vayser, D.; Fried, D.; Kashefsky, H.; Owings, T. M.; Nadarajah, J.	In a randomised, controlled study, we compared the efficacy of Grafix(®) , a human viable wound matrix (hVWM) (N = 50), to standard wound care (n = 47) to heal diabetic foot ulcers (DFUs). The primary endpoint was the proportion of patients with complete wound closure by 12 weeks. Secondary endpoints included the time to wound closure, adverse events and wound closure in the crossover phase. The …	Grafix® a human viable wound matrix (hVWM)			The participants were individuals with diabetic foot ulcers, with 50 patients in the Grafix group and 47 patients in the standard wound care group. Grafix was administered to one group (N = 50), while the control group received standard wound care (n = 47).	Chronic diabetic foot ulcers	Proportion of Patients with Complete Wound Closure by 12 Weeks: The proportion of patients achieving complete wound closure was significantly higher in the Grafix group (62%) compared to the control group (21%, P = 0.0001). Time to Wound Closure: The median time to healing was 42 days in the Grafix group and 69.5 days in the control group (P = 0.019). Wound-Related Infections: Grafix patients had…	Adverse Events: Fewer Grafix patients experienced adverse events (44%) compared to the control group (66%, P = 0.031).		10.1111/iwj.12329
Katie	#2572	Johnson 2023	,First-in-human clinical trial of allogeneic, platelet-derived extracellular vesicles as a potential therapeutic for delayed wound healing	Johnson, J.; Law, S. Q. K.; Shojaee, M.; Hall, A. S.; Bhuiyan, S.; Lim, M. B. L.; Silva, A.; Kong, K. J. W.; Schoppet, M.; Blyth, C.; Ranasinghe, H. N.; Sejic, N.; Chuei, M. J.; Tatford, O. C.; Cifuentes-Rius, A.; James, P. F.; Tester, A.; Dixon, I.; Lichtfuss, G.	The release of growth factors, cytokines and extracellular matrix modifiers by activated platelets is an important step in the process of healthy wound healing. Extracellular vesicles (EVs) released by activated platelets carry this bioactive cargo in an enriched form, and may therefore represent a potential therapeutic for the treatment of delayed wound healing, such as chronic wounds. While EVs…	Ligand-based Exosome Affinity Purification (LEAP) chromatography was used to isolate platelet extracellular vesicles (pEVs) of clinical grade from activated platelets	allogeneic		Treatment and control		x	x	x	10.1002/jev2.12332
Katie	#3253	Meamar 2021	Improved wound healing of diabetic foot ulcers using human placenta-derived mesenchymal stem cells in gelatin electrospun nanofibrous scaffolds plus a platelet-rich plasma gel: A randomized clinical trial	Meamar, R.; Ghasemi-Mobarakeh, L.; Norouzi, M. R.; Siavash, M.; Hamblin, M. R.; Fesharaki, M.	AIM: The effectiveness of nanofibers containing human placenta-derived mesenchymal stem cells (hPDMSCs) plus platelet-rich plasma (PRP) for healing of diabetic foot ulcers (DFUs) was investigated. METHODS: hPDMSCs were isolated from human donor placentas, and cultured in electrospun gelatin nanofibrous scaffolds (GNS). Twenty-eight patients with DFUs were randomized into three groups in a 12-week…	Nanofibers containing human placenta derived mesenchymal stem cells (hPDMSCs) plus platelet-rich plasma (PRP). hPDMSCs were isolated from human donor placentas and cultured in electrospun gelatin nanofibrous scaffolds (GNS).			Twenty-eight patients with DFUs were randomly assigned to three groups in a 12-week trial: (A) Treated with hPDMSCs (B) Treated with hPDMSCs after coating the ulcer with PRP gel (C) Control group receiving standard wound care	Chronic diabetic foot ulcers	Wound size reduction was 66% in group A, 71% in group B, and 36% in the control group C. Significant differences in wound closure and pain-free walking distance were observed in groups A and B compared to the control group C (p < 0.05). No significant difference was observed between groups A and B.			10.1016/j.intimp.2021.108282
Katie	#4759	Tanaka 2022	Phase I/IIa Feasibility Trial of Autologous Quality- and Quantity-Cultured Peripheral Blood Mononuclear Cell Therapy for Non-Healing Extremity Ulcers	Tanaka, R.; Fujimura, S.; Kado, M.; Fukuta, T.; Arita, K.; Hirano-Ito, R.; Mita, T.; Watada, H.; Kato, Y.; Miyauchi, K.; Mizuno, H.	Non-healing wounds are among the main causes of morbidity and mortality. We recently described a novel, serum-free ex vivo expansion system, the quantity and quality culture system (QQc), which uses peripheral blood mononuclear cells (PBMNCs) for effective and noninvasive regeneration of tissue and vasculature in murine and porcine models. In this prospective clinical study, we investigated the s…	QQ-cultured peripheral blood mononuclear cell (MNC-QQ) therapy	autologous	12 weeks	9 patients (10 cases)	Chronic skin ulcers	6/10 cases showed complete wound closure Average wound closure rate of 73.2% ± 40.1% at 12 weeks.	Cellulitis at an injection sitea (N=1), Restenosis (N = 4), Chronic subdural hematoma (N =1), Bedsore (N = 1) Heterotopic ulcer (N = 1), Urinary tract infection (N = 1), Arthralgia (N = 1), Dyspnea (N = 1), Hypoperfusion (N = 1), Labial herpes simplex (N = 1), Diarrhea (N = 1), Patellofemoral joint pain (N = 1), Fever due to respiratory infection (N = 1), ALP elevation (hepatic-cystic system fail…	x	10.1093/stcltm/szab018
Katie	#5072	Farivar 2019	Prospective study of cryopreserved placental tissue wound matrix in the management of chronic venous leg ulcers	Farivar, B. S.; Toursavadkohi, S.; Monahan, T. S.; Sharma, J.; Ucuzian, A. A.; Kundi, R.; Sarkar, R.; Lal, B. K.	OBJECTIVE: Chronic venous leg ulcers (VLUs) affect up to 2% of the general population, resulting in a significant socioeconomic burden. Placental tissue that contains mesenchymal stem cells and active growth factors has been shown to be beneficial in healing of chronic wounds. We compared the efficacy of a human viable wound matrix (hVWM) of cryopreserved placental tissue for the treatment of ref…	Human viable wound matrix (hVWM) composed of cryopreserved placental tissue		12 weeks	Twenty-one consecutive eligible male patients with Clinical, Etiology, Anatomy, and Pathophysiology clinical class C6 VLUs. All patients had ulcers that failed to heal after a minimum of 12 weeks of standard therapy, including weekly multilayer compression therapy and local wound care.Patients received hVWM (Grafix; Osiris Therapeutics, Columbia, Md) application every 1 to 2 weeks in addition to …	Chronic venous leg ulcers	Complete ulcer healing was achieved in 53% (16/30) of VLUs refractory to standard therapy after hVWM application. The mean reduction in wound surface area was 79% after a mean treatment time of 10.9 weeks. Eighty percent of VLUs were reduced in size by half compared to 25% with standard therapy. The mean rate of reduction in ulcer area after hVWM applications was significantly higher compared to …			10.1016/j.jvsv.2018.09.016
Katie	#6752	Zhang 2022	Topical and intravenous administration of human umbilical cord mesenchymal stem cells in patients with diabetic foot ulcer and peripheral arterial disease: a phase I pilot study with a 3-year follow-up	Zhang, C.; Huang, L.; Wang, X.; Zhou, X.; Zhang, X.; Li, L.; Wu, J.; Kou, M.; Cai, C.; Lian, Q.	Background: Diabetic foot ulcer (DFU) is a serious chronic complication of diabetes mellitus that contributes to 85% of nontraumatic lower extremity amputations in diabetic patients. Preliminary clinical benefits have been shown in treatments based on mesenchymal stem cells for patients with DFU or peripheral arterial disease (PAD). However, the long-term safety and benefits are unclear for patie…	Human umbilical cord mesenchymal stem cells (hUC-MSC). All patients received both topical and intravenous administrations of hUC-MSCs.			14 patients with PAD and incurable DFU. These patients were not amenable to surgical revascularization, representing a challenging group with both DFU and PAD. or the treatment of patients with both diabetic foot ulcer (DFU) and peripheral arterial disease (PAD). The administration was carried out using conservative treatments	both diabetic foot ulcer (DFU) and peripheral arterial disease (PAD).	-the rate of recurrence of DFU after treatment. -3-Year Amputation-Free Rate: Evaluating the rate of amputation-free survival over a 3-year follow-up period. -symptoms related to chronic limb ischemia, including a decrease in Wagner scores, Rutherford grades, and visual analogue scale scores. -evidence of the alleviation of obstruction in the main vessels targeted by the treatment.	none		10.1186/s13287-022-03143-0
Katie	#6899	Hashemi 2017	The effect of human umbilical cord Wharton's jelly stem cells cultured on amniotic membrane in chronic wound healing (clinical control randomize trial)	Hashemi, S.S.; Mohammadi, A.A.; Kabiri, H.	Background and Aim: Wound healing is a complex and dynamic process which includes restoration as soon as possible cellular structures and tissue layers are damaged. Due to the excellent properties of mesenchymal stem cells and amniotic membranes, we decided that combination of Wharton's jelly stem cell, acellular amniotic graft to use a perfect dressing for chronic wounds and scar less wound trea…	Transplantation of bone marrow-derived cellular products, including Bone Marrow Mononuclear Cells (BMCs) and expanded bone marrow cells enriched in CD90+ cells (termed 'tissue repair cells', TRCs).	autologous	45 weeks	Diabetic foot patients with critical limb ischaemia who were ineligible for surgical or interventional revascularisation. Total initially included patients: 30 Patients randomized: 24 (BMC or TRC groups) Patients entering treatment: 22 Patients completing study with wound healing: 18	Chronic diabetic foot ulcers with critical limb ischaemia	18 patients achieved wound healing after 45 weeks. Drop-outs: 4 out of 6 in the control group. Total applicated cells were 3.8 times lower in the TRC group, but TRC patients received significantly higher amounts of CD90+ cells. Improvement in microvascularisation observed in some patients via angiography. TcP02 significantly improved compared to baseline in both therapy groups.	Two deaths: One in the BMC group (after wound healing), one in the TRC group (before wound healing).	Transplantation of both BMCs and TRCs was deemed safe and feasible. Improvements in microcirculation and complete wound healing were observed transplant groups. TRC patients received higher amounts of CD90+ cells despite lower total cell numbers.	10.15171/ijb.2017.s1-334
Katie	#9480	Li 2013	Umbilical cord mesenchymal stem cell transplantation in drug-induced Stevens-Johnson syndrome	Li, X.; Wang, D.; Lu, Z.; Chen, J.; Zhang, H.; Sun, L.	Umbilical cord mesenchymal stem cessl	Intravenous application of umbilical cord MSCs	autologous	12 days	After MSCT, the lesion and erosion began to shed, and mucosa ulcer gradually healed. Subsequently, the skin became dry with skin scabbing to fall off until clear skin appeared. Meanwhile, ESR, CRP, WBC, hepatic or renal function index reduced to normal, and haemoglobin concentration and platelet counts were elevated. Methylprednisolone was administrated at doses of 80–250 mg ⁄ day pre-MSCT to 4–2…	Steven Johnsons	three of the patients survived without complications.	none	potential mechanisms of how MSCs act on SJS are elusive, a series of in vitro experiments have shown that drug trigger could activate keratinocyte production of FasL.9 The binding of this ligand to a Fas located on the keratinocyte cell surface led to programmed cell death. MSC may have the capacity to block the apoptotic ligand from binding to this receptor, thus preventing keratinocyte apoptosi…	10.1111/j.1468-3083.2012.04572.x
Katie	#12656	Hosseini 2020	The efficacy of platelet gel derived from umbilical cord blood on diabetic foot ulcers: A double-blind randomized clinical trial	Hosseini, S.E.; Molavi, B.; Goodarzi, A.; Alizadeh, A.; Yousefzadeh, A.; Sodeifi, N.; Arab, L.; Aghdami, N.	Introduction: Type 2 diabetes is one of the most prevalent diseases throughout the world. The foot ulcers are severe complications of this disease. Foot ulcers induce the high rate of morbidity, impair quality of life, bring about extreme costs to health service providers, and give rise to waste of time. Recently, platelet-rich plasma (PRP) and platelet gel (PG) have been used for the treatment o…	Platelet gel (PG) derived from umbilical cord blood (UCB). Patients received gel applications twice per week for eight weeks, followed by a two week and subsequent nine-month follow-up with one-month intervals.		twice per week for 8 weeks	Thirty patients with diabetic foot ulcers were randomly divided into three groups: PG group Platelet-poor plasma (PPP) group Lubricant gel (placebo) group	Chronic diabetic foot ulcers	No significant differences were detected in wound size among PG, PPP, and placebo groups during the follow-up period.		The study concluded that there were no significant differences in the size of wounds among the PG, PPP, and placebo groups.	10.1016/j.wndm.2020.100178
Katie	#17065	Dehghani 2017	Grafting with cryopreserved amniotic membrane versus conservative wound care in treatment of pressure ulcers: A randomized clinical trial	Dehghani, M.; Azarpira, N.; Mohammadkarimi, V.; Mossayebi, H.; Esfandiari, E.	Objective: To compare the healing process of pressure ulcers treated with cryopreserved human amniotic membrane allograft and routine pressure ulcer care in our hospital. Methods: From January 2012 to December 2013, in a prospective randomized clinical trial (IRCT201612041335N2), 24 patients with second and third stage of pressure ulcers were enrolled in this study. All patients needed split thic…	Cryopreserved amniotic membrane			In a randomized clinical trial, 24 patients with second and third-stage pressure ulcers were enrolled. All required split thickness skin grafts, and selected patients had symmetric ulcers on both upper and lower extremities. , while the control group was treated with local Dilantin powder application.		The amnion group showed a higher rate of complete healing (p<0.001) and faster healing time (20 days versus 54 days) compared to the control group.	none
Katie	#18612	Prakoeswa 2018	The efficacy of topical human amniotic membrane-mesenchymal stem cell-conditioned medium (hAMMSC-CM) and a mixture of topical hAMMSC-CM plus vitamin C and hAMMSC-CM plus vitamin E on chronic plantar ulcers in leprosy:a randomized control trial	Prakoeswa, C. R. S.; Natallya, F. R.; Harnindya, D.; Thohiroh, A.; Oktaviyanti, R. N.; Pratiwi, K. D.; Rubianti, M. A.; Yogatri, B.; Primasari, P. I.; Herwanto, N.; Alinda, M. D.; Kusumaputra, B. H.; Astari, L.; Listiawan, M. Y.; Agusni, I.; Rantam, F. A.	Background: Healing of chronic plantar ulcers in leprosy (CPUL) typically takes a long time due to impaired neurological function, thereby reducing the levels of growth factors and cytokines. Cytokines can be found in metabolite products from amniotic membrane stem cells. Chronic ulcers are frequently characterized by high levels of reactive oxygen species. Vitamin E (alpha-tocopherol) is widely …	Topical human amniotic membrane-mesenchymal stem cell-conditioned medium (hAMMSC-CM) and a mixture of topical hAMMSC-CM plus vitamin C and hAMMSC-CM plus vitamin E				chronic planter ulcers in leprosy patients	Healing percentage increased each week in all groups. Mean difference in ulcer size was highest in the hAMMSC-CM + vitamin E group, implying better progress of wound healing. There were no side-effects or complications.		hAMMSC-CM + vitamin E is best for healing of CPUL.	10.1080/09546634.2018.1467541
Katie	#22055	Suzdaltseva 2020	Locally Delivered Umbilical Cord Mesenchymal Stromal Cells Reduce Chronic Inflammation in Long-Term Nonhealing Wounds: a Randomized Study	Suzdaltseva, Y; Zhidkih, S; Kiselev, SL; Stupin, V	Inflammation is part of a complex biological response to injury that mediates a rapid mobilization of cells and triggers the restoration of tissue homeostasis. The systemic diseases of the connective tissues, repetitive strain injuries, neuropathy, and vascular impairment lead to the development of a chronic inflammatory state. In such cases, a forced intervention is required to trigger tissue re…	Human umbilical cord-derived mesenchymal stromal cells (UCMSCs)		1 year	A randomized placebo-controlled pilot study included 108 patients with chronic wounds of different etiologies. The treatment group (n = 59) received a single local subcutaneous infusion of UCMSCs around the wound peripher. placebo group (n = 49)		Patients treated with UCMSCs exhibited pronounced growth of granulation tissue, improved blood microcirculation, and a reduction in wound size compared to the placebo group	none		10.1155/2020/5308609
Rahim	#286	Kerstan 2022	Allogeneic ABCB5(+) mesenchymal stem cells for treatment-refractory chronic venous ulcers: a phase I/IIa clinical trial	Kerstan, A.; Dieter, K.; Niebergall-Roth, E.; Dachtler, A. K.; Kraft, K.; Stücker, M.; Daeschlein, G.; Jünger, M.; Görge, T.; Meyer-Pannwitt, U.; Erfurt-Berge, C.; von Engelhardt, C.; Klare, A.; Pfeiffer, C.; Esterlechner, J.; Schröder, H. M.; Gasser, M.; Waaga-Gasser, A. M.; Goebeler, M.; Ballikaya, S.; Sadeghi, S.; Murphy, G. F.; Orgill, D. P.; Frank, N. Y.; Ganss, C.; Scharffetter-Kochanek, K.…	A significant number of chronic venous ulcers (CVUs) fail to heal despite of guideline-conform standard of care. Skin-derived ABCB5(+) mesenchymal stem cells (MSCs) can dampen the sustained IL-1β-driven inflammation present in chronic wounds. Based on their wound healing-facilitating effects in a mouse CVU model and an autologous first-in-human study, ABCB5(+) MSCs have emerged as a potential can…	Topical application of allogeneic ABCB5(+) mesenchymal stem cells (1x10^6 cells/cm^2)	allogenic	12 weeks	Subjects with chronic venous ulcers resistant to standard therapy. Full Analysis Set: 31 participants • Per-Protocol Set: 27 participants Subset of Responders: 21 participants	treatment-refractory chronic venous ulcers	Wound size reduction: Median reduction of 76% (full analysis set) Median reduction of 78% (per-protocol set) Median reduction of 87% (subset of responders) at week 12.		Treatment well tolerated and safe. Marked reduction in wound size within 12 weeks, suggesting potential efficacy. Larger trials needed to confirm clinical benefits.	10.1016/j.xjidi.2021.100067
Rahim	#535	WanJamaludin 2018	Autologous mononuclear cells from different sources are seen to improve wound healing in patients with haematological malignancies	Wan Jamaludin, W. F.; Mohamad Yusoff, F.; Ismail, N. A.; Mohd Idris, M. R.; Palaniappan, S.; Ng, C. K. K.; Abdullah, N.; Zaider, S. Z. A.; Abdul Wahid, S. F. S.	INTRODUCTION: Immunosuppressive state due to haematological malignancies and chemotherapy may cause disruption to wound healing despite optimum conventional treatment and standard wound dressing. Non-healing wounds are predisposed to infection whereas chemotherapy dose reductions or interruptions are associated with poor survival. BACKGROUND: Mononuclear cells contain progenitor cells including h…	Autologous mononuclear cells therapy	autologous		three individuals with haematological malignancies receiving chemotherapy. was administered to three patients with haematological malignancies undergoing chemotherapy to address non healing wounds, following optimal conventional wound care.		All patients achieved complete wound healing within three months after autologous mononuclear cell implantation, sourced from bone marrow, peripheral blood, and mobilized peripheral blood cells using granulocyte colony-stimulating factor.	None
Rahim	#5463	Arango-Rodríguez 2022	Role of mesenchymal stromal cells derivatives in diabetic foot ulcers: a controlled randomized phase 1/2 clinical trial	Arango-Rodríguez, M. L.; Solarte-David, V. A.; Becerra-Bayona, S. M.; Callegari, E.; Paez, M. D.; Sossa, C. L.; Vera, M. E. O.; Mateus, L. C.; Eduardo Serrano, S.; Ardila-Roa, A. K.; Viviescas, L. T. G.	BACKGROUND: Diabetes-related foot complications have been identified as the most common isolated cause of morbidity among patients with diabetes and the leading cause of amputation. Therefore, new strategies to stimulate skin regeneration may provide a novel therapeutic approach to reduce non-healing ulcer disease. Recently, we demonstrated in proof-of-concept in humans that administration of all…	Allogeneic bone marrow mesenchymal stromal cells derivatives (allo-hBM-MSCDs). Two doses of allo-hBM-MSCDs (1 mL) or a dose of allo-hBM-MSCs (1x 10^6 cells) were intradermally injected around wounds.	allogenic		Patients with grade 1 and 2 DFUs were randomized into three groups: allo-hBM-MSCDs (n=12), allo-hBM-MSCs (n=6), and conventional treatment (PolyMem dressing) (n=10). The study was conducted in a phase 1/2 clinical trial. compared to conventional treatment (PolyMem dressing) in patients with grade 1 and 2 diabetic foot ulcers (DFUs).	Chronic diabetic foot ulcers	2. Wound Closure: Patients treated with allo-hBM-MSCDs and allo-hBM-MSCs achieved greater percentages of wound closure. 3. Skin Regeneration: Enhanced skin regeneration occurred in a shorter time frame for patients treated with allo-hBM-MSCDs and allo-hBM-MSCs. 4. Ulcer-Free Survival: Both allo-hBM-MSCD and allo-hBM-MSC groups showed greater ulcer-free survival compared to conventional treatment.…	None		10.1016/j.jcyt.2022.04.002
Rahim	#5796	Bonora 2020	Stem cell mobilization with plerixafor and healing of diabetic ischemic wounds: A phase IIa, randomized, double-blind, placebo-controlled trial	Bonora, B. M.; Cappellari, R.; Mazzucato, M.; Rigato, M.; Grasso, M.; Menegolo, M.; Bruttocao, A.; Avogaro, A.; Fadini, G. P.		Bone marrow-derived cells		6 months	13, 13	diabetic ischemic wounds	The trial was terminated after a preplanned interim analysis of 50% of the target population showed a significantly lower healing rate in the plerixafor vs the placebo group. In the final analysis data set, the rate of complete healing was 38.5% in the plerixafor group vs 69.2% in the placebo group (chi-square P = .115).			10.1002/sctm.20-0020
Rahim	#7157	Osman 2015	Using amniotic membrane graft together with autologous stem cells in treatment of leg ulcers	Osman, A.; El Ansary, M.; Gabr, H.; Gad, A.; Al-Inany, H.; El-badawy, A.	Objectives This study was performed to test a new technique for treatment of chronic non-healing wound using amniotic membrane (AM) in combination with autologous mesenchymal stem cells (MSCs) derived from the patients' bone marrow, in comparison to using amniotic membrane alone, or autologous mesenchymal stem cells alone, and their effects on healing rate of non-healing ulcers. Research design a…	Amniotic membrane (AM) in combination with autologous mesenchymal stem cells (MSCs) derived from patients' bone marrow.	autologous		Group I (Control): Conventional wound dressings for 11 chronic leg ulcers. Group I: AM placed in contact with ulcers and held in place with secondary dressing. Group III: Autologous bone marrow stem cells obtained through aspiration, cultured, identified, and injected into ulcer bed and edges. Group IV: Autologous MSCs injected into ulcer bed and edges, followed by AM placement. The treatment was…	Chronic skin ulcers	At the 2-month follow-up: Lower limb pain and ulcer healing significantly improved in groups II, Ill, and IV compared to the control group (Group I). Groups II, Ill, and IV showed a significant difference in healing rate and reduction in ulcer size compared to the control group.
Rahim	#7779	Grada 2020	Topical use of autologous cultured bone marrow-derived mesenchymal stem cells for venous leg ulcers: A prospective, randomized, doubleblinded, placebo-controlled pilot study	Grada, A.; Otero-Viñas, M.; Prieto-Castrillo, F.; Falanga, V.	Introduction: Preclinical studies of mesenchymal stem cells (MSCs) in various animal wound models demonstrate accelerated wound healing through a variety of mechanisms. However, more evidence needs to be generated from well-controlled clinical trials in order to evaluate the safety and efficacy of MSCs in treating chronic wounds. Objective: To evaluate the efficacy and feasibility of topically-ap…	Topically-applied autologous bone marrow-derived mesenchymal stem cells (BM-MSCs)	autologous	24 weeks	3-arm study with 11 patients having verified venous ulcers. Group A (n=4) received control saline spray. Group B (n=3) received control fibrin spray. Group C (n=4) received BM-MSCs via fibrin spray. Treatment applied every three weeks, up to three times, alongside standard conventional therapy. Total treatment duration up to 24 weeks. Patients evaluated weekly, and healing rates (cm/wk) calculate…	Chronic venous leg ulcers	Average healing rate at week-4: Group A: 0.0006 cm/wk Group B:-0.0522 cm/wk Group C: 0.1082 cm/wk BM-MSCs (Group C) showed higher mean healing rates compared to Groups A and B at all evaluation time points.
Rahim	#8169	AskøAndersen 2022	Novel topical allogeneic bone-marrow-derived mesenchymal stem cell treatment of hard-to-heal diabetic foot ulcers: a proof of concept study	Askø Andersen, J.; Rasmussen, A.; Frimodt-Møller, M.; Engberg, S.; Steeneveld, E.; Kirketerp-Møller, K.; O’Brien, T.; Rossing, P.	Aim: The aim of this study was to investigate safety of treating diabetic foot ulcers with a topically administered mesenchymal stem cell product. Method: Individuals with diabetes, peripheral neuropathy, toe blood pressure > 39 mmHg and non-infected foot ulcers with duration of four to fifty-two weeks were screened. Participants were treated with a one-time application of a topically applied all…	One-time application of a topically administered allogeneic cellular product containing CD362 enriched mesenchymal stem cells suspended in a collagen solution.	allogenic	52 weeks	Sixteen individuals were initially screened, and two were included in the study. The inclusion criteria involved individuals with diabetes, peripheral neuropathy, toe blood pressure > 39 mmHg, and non-infected foot ulcers with a duration of four to fifty-two weeks.	Chronic diabetic foot ulcers		Adverse Events: Seven adverse events were reported in the included participants. Increased exudation from the treated diabetic foot ulcer was observed and suspected to be associated with the investigational medicinal product. The increased exudation was resolved within one week after the application without further complications. Serious Adverse Event: One serious adverse event occurred, leading …	The study demonstrated a favorable safety profile for the topical mesenchymal stem cell product in treating DFUs. The adverse event of increased exudation was easily remedied, and the study laid the groundwork for further large-scale randomized clinical studies.	10.1186/s13287-022-02951-8
Rahim	#9052	Grada 2017	The use of autologous cultured bone marrow-derived mesenchymal stem cells to treat venous ulcers: A pilot study	Grada, A.; Otero-Vinãs, M.; Lin, X.; Yufit, T.; Carson, P.; Falanga, V.	Background: Preclinical studies of mesenchymal stem cells in various animal models demonstrate accelerated wound healing through a variety of mechanisms. The aim of this small-scale study was to evaluate the effectiveness of autologous bone marrow-derived mesenchymal stem cells (BM-MSCs) in the treatment of patients with venous ulcers. Study design and method: A randomized, double- blind, placebo…	Autologous bone marrow-derived mesenchymal stem cells (BM-MSCs) delivered topically using a fibrin spray.	autologous	4 weeks	A total of 11 patients were included in the study.	Chronic venous leg ulcers	Average healing rate at week-4: Group A (conventional therapy and control saline spray): 0.0006 cm/wk. Group B (conventional therapy and fibrin spray):-0.0522 cm/wk. Group C (BM-MSCs treatment): 0.1082 cm/wk. Patients receiving BM-MSCs treatment (Group C) showed: Higher mean healing rates. Significant reduction in wound size compared to Groups A and B at all evaluation time points.	None
Rahim	#10395	Maksimova 2022	Mesenchymal stromal cell therapy alone does not lead to complete restoration of skin parameters in diabetic foot patients within a 3-year follow-up period	Maksimova, N.V.; Michenko, A.V.; Krasilnikova, O.A.; Klabukov, I.D.; Gadaev, I.Yu.; Krasheninnikov, M.E.; Belkov, P.A.; Lyundup, A.V.	Introduction: Mesenchymal stromal cells (MSCs) administration is an effective option for the treatment of diabetic foot ulcers (DFUs). However, to date, studies assessing long-term outcomes and evaluating skin parameters after cell-based therapy are lacking. We presented the clinical outcomes of 3 patients, treated for DFUs with the bone marrow MSCs 3 years earlier. Methods: Ultrasound examinatio…	Bone marrow-derived mesenchymal stromal cells (MSCs)			Three patients who were treated with bone marrow MSCs for DFUs three years prior to the study. Clinical outcomes were assessed, focusing on ulcer recurrence, neoplasm formation, scar contracture, and changes in skin parameters. Ultrasound examination compared collagen density and epidermal thickness in areas of healed ulcers with non-affected skin as a control.	Chronic diabetic foot ulcers	No ulcer recurrence was detected in any of the three patients, which was lower than the expected 60% re-ulceration rate in diabetic patients over a 3-year period. No neoplasm formation or contracture of hypertrophic scar and adjacent tissue were registered. Collagen ultrasound density was decreased by 57%, and epidermal thickness was increased by 72% in the area of healed ulcers in all patients.			10.34172/bi.2021.22167
Rahim	#10422	Srivastava 2019	152. Stem cell therapy for pressure injury: a pilot study with autologous bone marrow derived stem cell (BM-MNC)	Srivastava, R.N.; Dwivedi, M.K.; Bhagat, A.K.; Raj, L.	BACKGROUND CONTEXT: Pressure injuries (PIs) are a common yet challenging problem especially in people with spinal cord injury (SCI) because of immobility and anesthetic skin. They are difficult to treat with standard medical care and often recur. Recent interest in the treatment of chronic wounds like PIs has shifted from the type of dressing with or without pharmaceutical topical agents to diffe…	Autologous bone marrow (BM) (100 ml) was obtained from the posterior iliac crest aspiration. Mononuclear cells (MNCs) were separated from bone marrow using plasma expresser. The BM-MNCs suspension was injected into the wound bed by 1 ml syringe. For injection, the wound was subdivided with a grid into small areas of 1 cm2. Infusion was performed into the wound bed as well as subdermally at the bo…	autologous	9 weeks	Ten Spinal cord injury (SCI) cases were recruited; five cases received autologous bone marrow derived mononuclear cells (BM-MNCs) therapy and five standard wound care.	Significantly reduced surface area of PI in the BM-MNC treated group was observed at week 6 (p=0.04) and at week 9 (p=0.001) as compared to the standard wound care group. Similarly, significant reduction of depth was observed in the BM-MNC group at week 9 (p<0.05) and exudate became significantly (p=0.001) lower from the 3rd to 9th week. Clearance of slough and formation of red granulation tissue…				10.1016/j.spinee.2019.05.166
